# Supplementary material for: The Establishment and Diversification of Epidemic-Associated Serogroup W Meningococcus in the African Meningitis Belt, 1994 to 2012
Source: mSphere. 2016 Nov 16;1(6):e00201-16. doi: 10.1128/mSphere.00201-16 (PMC5112335; doi:10.1128/mSphere.00201-16)
Supplement: Table S1 [file sph006162189st1.xlsx]

## Sheet: Table S1
Supplemental Table 1: Isolate and sequencing details. Antigen subtyping information is based on variable regions. Gene and peptide allele identifiers were retrieved from PubMLST.
Isolate ID	Synonyma	Country	Year Collected	Sequencing Technology	Read Length	Average coverage	PacBio long-read cutoff	Completeb	Sequence Accessionc	Biosample Accession	MLST profile	Clonal Complex	Clonal Complex 11 subcladed	Unique hqSNPSe	PorA f	porA	FetA	fetA	NhbA peptide	nhbA	FHbp peptide	fHbp	FHbp variant family	FHbp subfamily	FHbp subvariant
M07149	N/A	Saudi Arabia	2000	PacBio	5782	196.87	7173	Yes	CP016650	SAMN04883361	11	CC11	IV	0	P1.5,2	1	1-1	13	96	72	9	9	1	B	B45	B45_001
M07159	N/A	Algeria	1997	Illumina	6159	161.555	8986	No	SRR3980061	SAMN04883362	11	CC11	I	9	P1.5,2	1	1-1	13	29	17	151	160	2	A	A24	A24_001
M07160	N/A	Algeria	1999	Illumina	100 x 2	73.4904	N/A	No	SRR3980086	SAMN04883363	11	CC11	I	13	P1.5,2	1	1-1	13	29	17	151	160	2	A	A24	A24_001
M07161	N/A	Mali	1994	PacBio	5682	148.664	8537	Yes	CP016675	SAMN04883364	11	CC11	none	17	P1.5,2	1	1-1	13	96	72	22	22	2	A	A10	A10_001
M07162	N/A	Mali	1994	PacBio	5375	124.472	8221	Yes	CP016644	SAMN04883365	11	CC11	I	4	P1.5,2	1	1-1	13	29	17	151	160	2	A	A24	A24_001
M07165	N/A	Gambia	1995	PacBio	7138	242.05	10066	No	CP016880	SAMN04883366	11	CC11	I	577	P1.5,2	76	6-2	1196	29	17	348	415	1	B	unassigned	unassigned
M07999	N/A	Burkina Faso	2001	PacBio	6834	82.758	6623	No	CP016881	SAMN04883367	11	CC11	II	12	P1.5,2	775	1-1	13	29	17	23	62	2	A	A26	unassigned
M08000	N/A	Burkina Faso	2001	PacBio	5482	125.79	6905	Yes	CP016681	SAMN04883368	11	CC11	II	0	P1.5,2	1	1-1	13	29	17	23	62	2	A	A26	unassigned
M08001	N/A	Burkina Faso	2001	PacBio	6453	105.97	7248	Yes	CP016652	SAMN04883369	11	CC11	II	1	P1.5,2	1	1-1	13	29	17	23	62	2	A	A26	unassigned
M09261	N/A	Burkina Faso	2002	PacBio	5358	144.55	4842	Yes	CP016665	SAMN04883370	11	CC11	II	4	P1.5,2	1	1-1	13	29	17	23	62	2	A	A26	unassigned
M09293	N/A	Burkina Faso	2002	PacBio	4743	202.83	5759	Yes	CP016648	SAMN04883371	11	CC11	II	3	P1.5,2	1	1-1	13	29	17	23	62	2	A	A26	unassigned
M12752	N/A	Mali	unknown	PacBio	4459	85.589	6293	Yes	CP016645	SAMN04883372	11	CC11	IV	18	P1.5,2	1	1-1	13	96	72	9	9	1	B	B45	B45_001
M22160	N/A	Mali	2007	PacBio	7905	100.58	7525	Yes	CP016674	SAMN04883373	11	CC11	IV	52	P1.5,2	1	1-1	13	96	72	9	9	1	B	B45	B45_001
M22189	N/A	Mali	2007	PacBio	5871	336.23	8808	Yes	CP016649	SAMN04883374	11	CC11	IV	2	P1.5,2	1	1-1	13	96	72	9	9	1	B	B45	B45_001
M22191	N/A	Mali	2007	PacBio	7324	124.42	8686	Yes	CP016683	SAMN04883375	11	CC11	II	143	P1.5,2	1	1-1	13	29	17	510	593	1	B	B133	B133_001
M22718	2001072	Mauritius	2001	PacBio	5884	136.93	7700	Yes	CP016627	SAMN04883376	11	CC11	IV	2	P1.5,2	1	1-1	13	96	72	9	9	1	B	B45	B45_001
M22722	2001076	Algeria	2001	PacBio	6042	95.8569	6964	Yes	CP016663	SAMN04883377	11	CC11	IV	2	P1.5,2	1	1-1	13	96	72	9	9	1	B	B45	B45_001
M22740	2001205	Cameroon	2001	PacBio	6631	235.89	8098	Yes	CP016679	SAMN04883378	11	CC11	IV	2	P1.5,2	1	1-1	13	96	72	9	9	1	B	B45	B45_001
M22745	2001213	Burkina Faso	2001	PacBio	8020	153.88	9255	Yes	CP016657	SAMN04883379	11	CC11	II	1	P1.5,2	1	1-1	13	29	17	23	62	2	A	A26	unassigned
M22747	2001216	Central African Republic	2001	PacBio	8198	129.08	9309	No	CP016882	SAMN04883380	11	CC11	IV	2	P1.5,2	1	1-1	13	96	72	9	9	1	B	B45	B45_001
M22748	2001217	Central African Republic	2001	PacBio	7294	251.07	10245	Yes	CP016653	SAMN04883381	11	CC11	III	94	P1.5,2	1	1-1	13	96	72	9	9	1	B	B45	B45_001
M22759	2002018	Niger	2001	PacBio	7870	163.02	8993	Yes	CP016669	SAMN04883382	11	CC11	III	131	P1.5,2	1	1-1	13	96	72	9	9	1	B	B45	B45_001
M22765	2002029	Cameroon	2001	Illumina	100 x 2	50.1446	N/A	No	SRR3980191	SAMN04883383	11	CC11	IV	50	P1.5,2	1	1-1	13	96	72	9	9	1	B	B45	B45_001
M22769	2002039	Niger	2002	PacBio	6675	160.5	8229	Yes	CP016656	SAMN04883384	11	CC11	III	3	P1.5,2	1	1-1	13	96	72	9	9	1	B	B45	B45_001
M22772	2002080	Senegal	2002	PacBio	5372	180.61	6651	Yes	CP016655	SAMN04883385	11	CC11	IV	300	P1.5,2	1	1-1	13	96	72	9	9	1	B	B45	B45_001
M22783	2003021	Niger	2003	PacBio	5433	107.185	6710	Yes	CP016671	SAMN04883386	2881	CC175	N/A	N/A	P1.5-1,2-36	675	5-1	1009	9	7	22	1057	2	A	A10	unassigned
M22790	2004034	Benin	2004	PacBio	5204	93.35	7039	No	CP016883	SAMN04883387	2881	CC175	N/A	N/A	P1.5-1,2-36	675	5-1	1198	9	7	22	22	2	A	A10	A10_001
M22797	2004264	Burkina Faso	2004	PacBio	7879	238.57	9662	No	CP016884	SAMN04883388	11	CC11	III	10	P1.5,2	1	1-1	13	96	72	9	9	1	B	B45	B45_001
M22801	2004299	Djibouti	2004	PacBio	6789	207.85	8837	Yes	CP016659	SAMN04883389	11	CC11	IV	11	P1.5,2	1	1-1	13	96	72	9	9	1	B	B45	B45_001
M22804	2005162	Niger	2005	PacBio	7201	241.382	11119	Yes	CP016660	SAMN04883390	2881	CC175	N/A	N/A	P1.5-1,2-36	675	5-1	1009	9	7	22	22	2	A	A10	A10_001
M22809	2006061	Benin	2006	PacBio	6065	159.052	8853	Yes	CP016647	SAMN04883391	2881	CC175	N/A	N/A	P1.5-1,2-36	675	5-1	1009	9	7	22	1057	2	A	A10	unassigned
M22811	2006067	Niger	2006	PacBio	7052	242.01	9586	Yes	CP016654	SAMN04883392	2881	CC175	N/A	N/A	P1.5-1,2-36	675	5-1	1009	9	7	22	1057	2	A	A10	unassigned
M22819	2007107	Benin	2007	PacBio	7212	262.94	9918	Yes	CP016646	SAMN04883393	2881	CC175	N/A	N/A	P1.5-1,2-36	675	5-1	1009	9	7	22	1057	2	A	A10	unassigned
M22822	2007461	Togo	2007	PacBio	6044	235.46	8580	Yes	CP016680	SAMN04883394	2881	CC175	N/A	N/A	P1.5-1,2-36	675	5-1	1009	9	7	22	22	2	A	A10	A10_001
M22828	2008218	Burkina Faso	2008	PacBio	7128	129.68	8603	Yes	CP016672	SAMN04883395	2881	CC175	N/A	N/A	P1.5-1,2-36	675	5-1	1009	9	7	22	22	2	A	A10	A10_001
M23413	N/A	Burkina Faso	2011	PacBio	6269	224.42	9088	Yes	CP016662	SAMN04883396	11	CC11	IVa	2	P1.5,2	1	1-1	13	96	72	9	9	1	B	B45	B45_001
M23414	N/A	Burkina Faso	2011	Illumina	250 x 2	118.917	N/A	No	SRR3980469	SAMN04883397	11	CC11	IVa	0	P1.5,2	1	1-1	13	96	72	9	9	1	B	B45	B45_001
M23415	N/A	Burkina Faso	2011	Illumina	250 x 2	91.3348	N/A	No	SRR3980470	SAMN04883398	11	CC11	IVa	0	P1.5,2	1	1-1	13	96	72	9	9	1	B	B45	B45_001
M23422	N/A	Burkina Faso	2011	Illumina	250 x 2	83.2785	N/A	No	SRR3980471	SAMN04883399	11	CC11	IVa	0	P1.5,2	1	1-1	13	96	72	9	9	1	B	B45	B45_001
M23423	N/A	Burkina Faso	2011	Illumina	250 x 2	103.466	N/A	No	SRR3980485	SAMN04883400	11	CC11	IVa	0	P1.5,2	1	1-1	13	96	72	9	9	1	B	B45	B45_001
M23426	N/A	Burkina Faso	2011	Illumina	250 x 2	117.766	N/A	No	SRR3980486	SAMN04883401	11	CC11	IVa	0	P1.5,2	1	1-1	13	96	72	9	9	1	B	B45	B45_001
M24705	N/A	Burkina Faso	2010	PacBio	6212	144.05	7705	Yes	CP016682	SAMN04883402	8638	CC175	N/A	N/A	P1.5-1,2-36	675	5-1	1009	9	7	22	22	2	A	A10	A10_001
M24723	N/A	Burkina Faso	2011	Illumina	100 x 2	118.617	N/A	No	SRR3980488	SAMN04883403	2961	CC11	IVa	0	P1.5,2	1	1-1	13	96	72	9	9	1	B	B45	B45_001
M24724	N/A	Burkina Faso	2011	Illumina	100 x 2	105.106	N/A	No	SRR3980489	SAMN04883404	11	CC11	IVa	0	P1.5,2	1	1-1	13	96	72	9	9	1	B	B45	B45_001
M24730	N/A	Burkina Faso	2011	PacBio	6722	154.21	7632	Yes	CP016658	SAMN04883405	11	CC11	IVa	0	P1.5,2	1	1-1	13	96	72	9	9	1	B	B45	B45_001
M24731	N/A	Burkina Faso	2011	Illumina	250 x 2	116.916	N/A	No	SRR3980491	SAMN04883406	11	CC11	IVa	0	P1.5,2	1	1-1	13	96	72	9	9	1	B	B45	B45_001
M24734	N/A	Burkina Faso	2011	Illumina	250 x 2	111.764	N/A	No	SRR3980492	SAMN04883407	11	CC11	IVa	0	P1.5,2	1	1-1	13	96	72	9	9	1	B	B45	B45_001
M25070	N/A	Mali	2012	PacBio	6528	95.84	6376	Yes	CP016664	SAMN04883408	11	CC11	IVa	108	P1.5,2	1	1-1	13	96	72	9	9	1	B	B45	B45_001
M25072	N/A	Mali	2012	Illumina	100 x 2	76.8672	N/A	No	SRR3980494	SAMN04883409	11	CC11	IVa	10	P1.5,2	1	1-1	13	96	72	9	9	1	B	B45	B45_001
M25073	N/A	Mali	2012	PacBio	8151	99.94	7148	No	CP016885	SAMN04883410	11	CC11	IVa	0	P1.5,2	1	6-3	1197	96	72	9	9	1	B	B45	B45_001
M25074	N/A	Mali	2012	PacBio	7653	120.02	7997	No	CP016886	SAMN04883411	11	CC11	IVa	0	P1.5,2	1	6-3	1197	96	72	9	9	1	B	B45	B45_001
M25075	N/A	Mali	2012	Illumina	250 x 2	113.969	N/A	No	SRR3980497	SAMN04883412	11	CC11	IVa	3	P1.5,2	1	6-3	1197	96	72	9	9	1	B	B45	B45_001
M25076	N/A	Mali	2012	Illumina	250 x 2	112.91	N/A	No	SRR3980498	SAMN04883413	11	CC11	IVa	5	P1.5,2	1	1-1	13	96	72	9	9	1	B	B45	B45_001
M25077	N/A	Mali	2012	Illumina	250 x 2	109.675	N/A	No	SRR3980499	SAMN04883414	11	CC11	IVa	1	P1.5,2	1	1-1	13	96	72	9	9	1	B	B45	B45_001
M25078	N/A	Mali	2012	Illumina	250 x 2	123.464	N/A	No	SRR3980500	SAMN04883415	11	CC11	IVa	0	P1.5,2	1	6-3	1197	96	72	9	9	1	B	B45	B45_001
M25079	N/A	Mali	2012	Illumina	250 x 2	74.388	N/A	No	SRR3980501	SAMN04883416	11	CC11	IVa	1	P1.5,2	1	6-3	1197	96	72	9	9	1	B	B45	B45_001
M25080	N/A	Mali	2012	Illumina	250 x 2	73.2254	N/A	No	SRR3980502	SAMN04883417	11	CC11	IVa	0	P1.5,2	1	1-1	13	96	72	9	9	1	B	B45	B45_001
M25081	N/A	Mali	2012	Illumina	250 x 2	103.575	N/A	No	SRR3980503	SAMN04883418	11	CC11	IVa	5	P1.5,2	1	1-1	13	96	72	9	9	1	B	B45	B45_001
M25082	N/A	Mali	2012	Illumina	250 x 2	88.0251	N/A	No	SRR3980504	SAMN04883419	11	CC11	IVa	2	P1.5,2	1	1-1	13	96	72	9	9	1	B	B45	B45_001
M25086	N/A	Mali	2012	Illumina	250 x 2	105.707	N/A	No	SRR3980505	SAMN04883420	11	CC11	IVa	98	P1.5,2	1	1-1	13	96	72	9	9	1	B	B45	B45_001
M25087	N/A	Mali	2012	PacBio	5712	188.39	7136	Yes	CP016670	SAMN04883421	11	CC11	IVa	0	P1.5,2	1	1-1	13	96	72	9	9	1	B	B45	B45_001
M25088	N/A	Mali	2012	Illumina	250 x 2	124.782	N/A	No	SRR3980515	SAMN04883422	11	CC11	IVa	12	P1.5,2	1	6-3	1197	96	72	844	1053	1	B	unassigned	unassigned
M25089	N/A	Mali	2012	Illumina	250 x 2	115.21	N/A	No	SRR3980549	SAMN04883423	11	CC11	IVa	2	P1.5,2	1	1-1	13	96	72	9	9	1	B	B45	B45_001
M25093	N/A	Mali	2012	Illumina	250 x 2	101.784	N/A	No	SRR3980587	SAMN04883424	11	CC11	IVa	0	P1.5,2	1	1-1	13	96	72	9	9	1	B	B45	B45_001
M25094	N/A	Mali	2012	Illumina	250 x 2	94.6725	N/A	No	SRR3980643	SAMN04883425	11	CC11	IVa	2	P1.5,2	1	1-1	13	96	72	9	9	1	B	B45	B45_001
M25097	N/A	Mali	2012	Illumina	250 x 2	63.7483	N/A	No	SRR3980671	SAMN04883426	11407	CC11	IVa	150	P1.5,2	1	1-1	13	96	72	9	9	1	B	B45	B45_001
M25100	N/A	Mali	2012	Illumina	250 x 2	99.416	N/A	No	SRR3980700	SAMN04883427	11	CC11	IVa	6	P1.5,2	1	1-1	13	96	72	9	9	1	B	B45	B45_001
M25101	N/A	Mali	2012	Illumina	250 x 2	93.2327	N/A	No	SRR3980744	SAMN04883428	11	CC11	IVa	9	P1.5,2	1	1-1	13	96	72	9	9	1	B	B45	B45_001
M25102	N/A	Mali	2012	Illumina	250 x 2	78.6155	N/A	No	SRR3980781	SAMN04883429	11	CC11	IVa	3	P1.5,2	1	6-3	1197	96	72	9	9	1	B	B45	B45_001
M25419	N/A	South Africa	unknown	PacBio	6609	232.26	10229	Yes	CP016678	SAMN04883430	11	CC11	I	196	P1.5,2	1	1-1	13	29	17	22	22	2	A	A10	A10_001
M25430	N/A	Burkina Faso	2012	Illumina	250 x 2	149.429	N/A	No	SRR3980818	SAMN04883431	11	CC11	IVa	5	P1.5,2	1	1-1	13	96	72	9	9	1	B	B45	B45_001
M25432	N/A	Burkina Faso	2012	Illumina	250 x 2	140.472	N/A	No	SRR3980846	SAMN04883432	11	CC11	IVa	11	P1.5,2	1	1-1	13	96	72	9	9	1	B	B45	B45_001
M25433	N/A	Burkina Faso	2012	Illumina	250 x 2	148.296	N/A	No	SRR3980946	SAMN04883433	11	CC11	IVa	0	P1.5,2	1	1-1	13	96	72	111	112	3	A	unassigned	unassigned
M25434	N/A	Burkina Faso	2012	Illumina	250 x 2	100.787	N/A	No	SRR3980975	SAMN04883434	11	CC11	IVa	309	P1.5,2	1	1-1	13	96	72	9	9	1	B	B45	B45_001
M25435	N/A	Burkina Faso	2012	Illumina	250 x 2	80.7414	N/A	No	SRR3981002	SAMN04883435	11	CC11	IVa	2	P1.5,2	1	1-1	13	96	72	9	9	1	B	B45	B45_001
M25436	N/A	Burkina Faso	2012	Illumina	250 x 2	117.39	N/A	No	SRR3981020	SAMN04883436	11	CC11	IVa	1	P1.5,2	1	1-1	13	96	72	9	9	1	B	B45	B45_001
M25438	N/A	Burkina Faso	2012	PacBio	6705	143.04	8502	Yes	CP016661	SAMN04883437	11	CC11	IVa	0	P1.5,2	1	1-1	13	96	72	111	112	3	A	unassigned	unassigned
M25440	N/A	Burkina Faso	2012	Illumina	250 x 2	99.787	N/A	No	SRR3981063	SAMN04883438	11	CC11	IVa	2	P1.5,2	1	1-1	13	96	72	9	9	1	B	B45	B45_001
M25456	N/A	Burkina Faso	2012	PacBio	5554	121.2	6535	Yes	CP016677	SAMN04883439	11	CC11	IVa	1	P1.5,2	1	1-1	13	96	72	843	1052	1	B	unassigned	unassigned
M25459	N/A	Burkina Faso	2012	PacBio	6099	123.902	7047	Yes	CP016673	SAMN04883440	11	CC11	IVa	1	P1.5,2	1	1-1	13	96	72	843	1052	1	B	unassigned	unassigned
M25462	N/A	Burkina Faso	2012	PacBio	6075	121.978	7734	Yes	CP016666	SAMN04883441	11	CC11	IVa	1	P1.5,2	776	1-1	13	96	72	843	1052	1	B	unassigned	unassigned
M25466	N/A	Burkina Faso	2012	Illumina	250 x 2	89.1662	N/A	No	SRR3981067	SAMN04883442	11	CC11	IVa	0	P1.5,2	1	1-1	13	96	72	9	9	1	B	B45	B45_001
M25467	N/A	Burkina Faso	2012	Illumina	250 x 2	107.74	N/A	No	SRR3981069	SAMN04883443	11	CC11	IVa	0	P1.5,2	1	1-1	13	96	72	843	1052	1	B	unassigned	unassigned
M25468	N/A	Burkina Faso	2012	Illumina	250 x 2	63.4782	N/A	No	SRR3981070	SAMN04883444	11	CC11	IVa	0	P1.5,2	1	1-1	13	96	72	843	1052	1	B	unassigned	unassigned
M25469	N/A	Burkina Faso	2012	Illumina	250 x 2	194.716	N/A	No	SRR3981071	SAMN04883445	11	CC11	IVa	0	P1.5,2	1	1-1	13	96	72	843	1052	1	B	unassigned	unassigned
M25470	N/A	Burkina Faso	2012	Illumina	250 x 2	108.08	N/A	No	SRR3981072	SAMN04883446	11	CC11	IVa	7	P1.5,2	1	1-1	13	96	72	9	9	1	B	B45	B45_001
M25471	N/A	Burkina Faso	2012	Illumina	250 x 2	99.7893	N/A	No	SRR3981073	SAMN04883447	11	CC11	IVa	1	P1.5,2	1	1-1	13	96	72	9	9	1	B	B45	B45_001
M25472	N/A	Burkina Faso	2012	PacBio	5312	115.662	6669	Yes	CP016668	SAMN04883448	11	CC11	IVa	8	P1.5,2	1	1-1	13	96	72	9	9	1	B	B45	B45_001
M25473	N/A	Burkina Faso	2012	Illumina	250 x 2	87.4491	N/A	No	SRR3981075	SAMN04883449	11	CC11	IVa	1	P1.5,2	1	6-3	1197	96	72	9	9	1	B	B45	B45_001
M25474	N/A	Burkina Faso	2012	PacBio	7291	127.162	7660	Yes	CP016651	SAMN04883450	11	CC11	IVa	1	P1.5,2	1	1-1	13	96	72	9	9	1	B	B45	B45_001
M25476	N/A	Burkina Faso	2012	PacBio	7689	151.854	8816	Yes	CP016676	SAMN04883451	11	CC11	IVa	2	P1.5,2	1	1-1	13	96	72	9	9	1	B	B45	B45_001
M27559	N/A	Burkina Faso	2011	PacBio	5298	120.407	6596	Yes	CP016667	SAMN04883452	11	CC11	IVa	1	P1.5,2	1	1-1	13	96	72	9	9	1	B	B45	B45_001
Previously published sequences:
M10208	N/A	Chile	2008	Published complete	N/A	N/A	N/A	Yes	CP009422.1	N/A	11	CC11	I	189	P1.5,2	1	1-1	13	29	17	623	752	3	A	unassigned	unassigned
NM3686	N/A	Brazil	2001	Published complete	N/A	N/A	N/A	Yes	CP009418.1	N/A	11	CC11	I	348	P1.5,2	1	1-1	13	29	17	766	932	3	A	unassigned	unassigned
M7124	N/A	Saudi Arabia	2000	Published complete	N/A	N/A	N/A	Yes	CP009419.1	N/A	11	CC11	IV	1	P1.5,2	1	1-1	13	96	72	9	9	1	B	B45	B45_001
NM3683	N/A	Canada	1970	Published complete	N/A	N/A	N/A	Yes	CP009421.1	N/A	11	CC11	outgroup	1466	P1.5,2	1	1-1	13	29	17	22	22	2	A	A10	A10_001
Table S1: Isolate details. Subclades for clonal complex 11 are defined in the text and figures. The number of unique SNPs was calculated for the clonal complex 11 hqSNP alignment.
Footnotes:
a.	Synonyms are from the strain collection of Pierre Nicolas at the French Forces Institute of Tropical Medicine, Le Pharo, Marseille, France. "N/A" means not applicable because isolate is not from this collection.
b.	"Complete" genome assemblies contain a singular cicular contig with no assembly gaps.
c.	All sequence data submitted under BioProject 319252
d.	Subclades for clonal complex 11 are defined in the text and figures.
e.	The number of unique hqSNPs was calculated for the Lyve-set alignment and describes the number of positions in the alignment where this genome contains a different nucleotide than all other genomes.
f.	Capitalized gene names represent protein alleles, while italicized names represent DNA alleles. PorA and FetA subtyping information is based on variable regions. Gene allele identifiers were retrieved from PubMLST.
