# Supplementary material for: The Establishment and Diversification of Epidemic-Associated Serogroup W Meningococcus in the African Meningitis Belt, 1994 to 2012
Source: mSphere. 2016 Nov 16;1(6):e00201-16. doi: 10.1128/mSphere.00201-16 (PMC5112335; doi:10.1128/mSphere.00201-16)
Supplement: Table S2 [file sph006162189st2.xlsx]

## Sheet: Table S2
	Supplemental Table 2: Number of high-quality Single Nucleotide Polymorphisms (hqSNPs) distinguishing each pair of genomes.
	M25434	M25073	M25074	M25075	M25102	M25088	M25473	M25078	M25079	M25476	M25471	M25094	M25093	M25086	M25077	M25070	M25076	M25097	M25080	M25087	M25472	M25082	M25100	M25089	M25436	M25474	M25466	M25101	M25430	M25470	M25433	M25438	M25456	M25459	M25462	M25467	M25468	M25469	M23413	M23423	M24731	M25435	M25440	M24723	M24724	M27559	M23414	M23426	M24734
M25434	0	631	631	635	635	657	633	633	638	416	415	416	414	512	415	560	417	562	415	415	426	411	415	411	409	409	411	416	410	416	684	684	437	437	437	436	436	436	421	419	419	425	425	426	427	428	418	421	421
M25073	631	0	0	12	12	34	12	10	15	273	272	273	271	369	272	417	274	419	272	272	283	268	272	268	266	266	268	273	267	273	529	529	294	294	294	293	293	293	266	264	264	270	270	271	272	273	263	266	266
M25074	631	0	0	12	12	34	12	10	15	273	272	273	271	369	272	417	274	419	272	272	283	268	272	268	266	266	268	273	267	273	529	529	294	294	294	293	293	293	266	264	264	270	270	271	272	273	263	266	266
M25075	635	12	12	0	6	30	8	12	9	277	276	277	275	373	276	421	278	423	276	276	287	272	276	272	270	270	272	277	271	277	533	533	298	298	298	297	297	297	270	268	268	274	274	275	276	277	267	270	270
M25102	635	12	12	6	0	30	8	12	9	277	276	277	275	373	276	421	278	423	276	276	287	272	276	272	270	270	272	277	271	277	533	533	298	298	298	297	297	297	270	268	268	274	274	275	276	277	267	270	270
M25088	657	34	34	30	30	0	26	36	33	299	298	299	297	395	298	443	300	445	298	298	309	294	298	294	292	292	294	299	293	299	535	535	298	298	298	297	297	297	292	290	290	296	296	297	298	299	289	292	292
M25473	633	12	12	8	8	26	0	14	11	277	276	277	275	373	276	421	278	423	276	276	287	272	276	272	270	270	272	277	271	277	533	533	298	298	298	297	297	297	270	268	268	274	274	275	276	277	267	270	270
M25078	633	10	10	12	12	36	14	0	5	275	274	275	273	371	274	419	276	421	274	274	285	270	274	270	268	268	270	275	269	275	531	531	296	296	296	295	295	295	268	266	266	272	272	273	274	275	265	268	268
M25079	638	15	15	9	9	33	11	5	0	280	279	280	278	376	279	424	281	426	279	279	290	275	279	275	273	273	275	280	274	280	536	536	301	301	301	300	300	300	273	271	271	277	277	278	279	280	270	273	273
M25476	416	273	273	277	277	299	277	275	280	0	3	4	2	100	3	148	11	156	9	9	20	13	17	13	13	13	15	24	18	24	292	292	41	41	41	40	40	40	29	27	27	33	33	34	35	36	26	29	29
M25471	415	272	272	276	276	298	276	274	279	3	0	3	1	99	2	147	10	155	8	8	19	12	16	12	12	12	14	23	17	23	291	291	40	40	40	39	39	39	28	26	26	32	32	33	34	35	25	28	28
M25094	416	273	273	277	277	299	277	275	280	4	3	0	2	100	3	148	11	156	9	9	20	13	17	13	13	13	15	24	18	24	292	292	41	41	41	40	40	40	29	27	27	33	33	34	35	36	26	29	29
M25093	414	271	271	275	275	297	275	273	278	2	1	2	0	98	1	146	9	154	7	7	18	11	15	11	11	11	13	22	16	22	290	290	39	39	39	38	38	38	27	25	25	31	31	32	33	34	24	27	27
M25086	512	369	369	373	373	395	373	371	376	100	99	100	98	0	99	244	107	252	105	105	116	109	113	109	109	109	111	120	114	120	388	388	137	137	137	136	136	136	125	123	123	129	129	130	131	132	122	125	125
M25077	415	272	272	276	276	298	276	274	279	3	2	3	1	99	0	147	10	155	8	8	19	12	16	12	12	12	14	23	17	23	291	291	40	40	40	39	39	39	28	26	26	32	32	33	34	35	25	28	28
M25070	560	417	417	421	421	443	421	419	424	148	147	148	146	244	147	0	155	300	153	153	164	157	161	157	157	157	159	168	162	168	436	436	185	185	185	184	184	184	173	171	171	177	177	178	179	180	170	173	173
M25076	417	274	274	278	278	300	278	276	281	11	10	11	9	107	10	155	0	155	10	10	21	14	18	14	14	14	16	25	19	25	293	293	42	42	42	41	41	41	30	28	28	34	34	35	36	37	27	30	30
M25097	562	419	419	423	423	445	423	421	426	156	155	156	154	252	155	300	155	0	155	155	166	159	163	159	159	159	161	170	164	170	438	438	187	187	187	186	186	186	175	173	173	179	179	180	181	182	172	175	175
M25080	415	272	272	276	276	298	276	274	279	9	8	9	7	105	8	153	10	155	0	0	19	12	16	12	12	12	14	23	17	23	291	291	40	40	40	39	39	39	28	26	26	32	32	33	34	35	25	28	28
M25087	415	272	272	276	276	298	276	274	279	9	8	9	7	105	8	153	10	155	0	0	19	12	16	12	12	12	14	23	17	23	291	291	40	40	40	39	39	39	28	26	26	32	32	33	34	35	25	28	28
M25472	426	283	283	287	287	309	287	285	290	20	19	20	18	116	19	164	21	166	19	19	0	23	27	23	23	23	25	34	28	34	302	302	51	51	51	50	50	50	39	37	37	43	43	30	31	32	36	39	39
M25082	411	268	268	272	272	294	272	270	275	13	12	13	11	109	12	157	14	159	12	12	23	0	8	8	8	8	10	19	13	19	287	287	36	36	36	35	35	35	24	22	22	28	28	29	30	31	21	24	24
M25100	415	272	272	276	276	298	276	274	279	17	16	17	15	113	16	161	18	163	16	16	27	8	0	12	12	12	14	23	17	23	291	291	40	40	40	39	39	39	28	26	26	32	32	33	34	35	25	28	28
M25089	411	268	268	272	272	294	272	270	275	13	12	13	11	109	12	157	14	159	12	12	23	8	12	0	8	8	10	19	13	19	287	287	36	36	36	35	35	35	24	22	22	28	28	29	30	31	21	24	24
M25436	409	266	266	270	270	292	270	268	273	13	12	13	11	109	12	157	14	159	12	12	23	8	12	8	0	2	8	17	11	17	285	285	34	34	34	33	33	33	22	20	20	26	26	27	28	29	19	22	22
M25474	409	266	266	270	270	292	270	268	273	13	12	13	11	109	12	157	14	159	12	12	23	8	12	8	2	0	8	17	11	17	285	285	34	34	34	33	33	33	22	20	20	26	26	27	28	29	19	22	22
M25466	411	268	268	272	272	294	272	270	275	15	14	15	13	111	14	159	16	161	14	14	25	10	14	10	8	8	0	19	13	19	287	287	26	26	26	25	25	25	24	22	22	28	28	29	30	31	21	24	24
M25101	416	273	273	277	277	299	277	275	280	24	23	24	22	120	23	168	25	170	23	23	34	19	23	19	17	17	19	0	16	22	292	292	45	45	45	44	44	44	29	27	27	33	33	34	35	36	26	29	29
M25430	410	267	267	271	271	293	271	269	274	18	17	18	16	114	17	162	19	164	17	17	28	13	17	13	11	11	13	16	0	16	286	286	39	39	39	38	38	38	23	21	21	27	27	28	29	30	20	23	23
M25470	416	273	273	277	277	299	277	275	280	24	23	24	22	120	23	168	25	170	23	23	34	19	23	19	17	17	19	22	16	0	292	292	45	45	45	44	44	44	29	27	27	33	33	34	35	36	26	29	29
M25433	684	529	529	533	533	535	533	531	536	292	291	292	290	388	291	436	293	438	291	291	302	287	291	287	285	285	287	292	286	292	0	0	289	289	289	288	288	288	285	283	283	289	289	288	289	290	282	285	285
M25438	684	529	529	533	533	535	533	531	536	292	291	292	290	388	291	436	293	438	291	291	302	287	291	287	285	285	287	292	286	292	0	0	289	289	289	288	288	288	285	283	283	289	289	288	289	290	282	285	285
M25456	437	294	294	298	298	298	298	296	301	41	40	41	39	137	40	185	42	187	40	40	51	36	40	36	34	34	26	45	39	45	289	289	0	2	2	1	1	1	50	48	48	54	54	55	56	57	47	50	50
M25459	437	294	294	298	298	298	298	296	301	41	40	41	39	137	40	185	42	187	40	40	51	36	40	36	34	34	26	45	39	45	289	289	2	0	2	1	1	1	50	48	48	54	54	55	56	57	47	50	50
M25462	437	294	294	298	298	298	298	296	301	41	40	41	39	137	40	185	42	187	40	40	51	36	40	36	34	34	26	45	39	45	289	289	2	2	0	1	1	1	50	48	48	54	54	55	56	57	47	50	50
M25467	436	293	293	297	297	297	297	295	300	40	39	40	38	136	39	184	41	186	39	39	50	35	39	35	33	33	25	44	38	44	288	288	1	1	1	0	0	0	49	47	47	53	53	54	55	56	46	49	49
M25468	436	293	293	297	297	297	297	295	300	40	39	40	38	136	39	184	41	186	39	39	50	35	39	35	33	33	25	44	38	44	288	288	1	1	1	0	0	0	49	47	47	53	53	54	55	56	46	49	49
M25469	436	293	293	297	297	297	297	295	300	40	39	40	38	136	39	184	41	186	39	39	50	35	39	35	33	33	25	44	38	44	288	288	1	1	1	0	0	0	49	47	47	53	53	54	55	56	46	49	49
M23413	421	266	266	270	270	292	270	268	273	29	28	29	27	125	28	173	30	175	28	28	39	24	28	24	22	22	24	29	23	29	285	285	50	50	50	49	49	49	0	2	2	8	8	11	12	11	3	6	6
M23423	419	264	264	268	268	290	268	266	271	27	26	27	25	123	26	171	28	173	26	26	37	22	26	22	20	20	22	27	21	27	283	283	48	48	48	47	47	47	2	0	0	6	6	9	10	9	1	4	4
M24731	419	264	264	268	268	290	268	266	271	27	26	27	25	123	26	171	28	173	26	26	37	22	26	22	20	20	22	27	21	27	283	283	48	48	48	47	47	47	2	0	0	6	6	9	10	9	1	4	4
M25435	425	270	270	274	274	296	274	272	277	33	32	33	31	129	32	177	34	179	32	32	43	28	32	28	26	26	28	33	27	33	289	289	54	54	54	53	53	53	8	6	6	0	4	15	16	15	7	10	10
M25440	425	270	270	274	274	296	274	272	277	33	32	33	31	129	32	177	34	179	32	32	43	28	32	28	26	26	28	33	27	33	289	289	54	54	54	53	53	53	8	6	6	4	0	15	16	15	7	10	10
M24723	426	271	271	275	275	297	275	273	278	34	33	34	32	130	33	178	35	180	33	33	30	29	33	29	27	27	29	34	28	34	288	288	55	55	55	54	54	54	11	9	9	15	15	0	1	2	8	11	11
M24724	427	272	272	276	276	298	276	274	279	35	34	35	33	131	34	179	36	181	34	34	31	30	34	30	28	28	30	35	29	35	289	289	56	56	56	55	55	55	12	10	10	16	16	1	0	3	9	12	12
M27559	428	273	273	277	277	299	277	275	280	36	35	36	34	132	35	180	37	182	35	35	32	31	35	31	29	29	31	36	30	36	290	290	57	57	57	56	56	56	11	9	9	15	15	2	3	0	10	13	13
M23414	418	263	263	267	267	289	267	265	270	26	25	26	24	122	25	170	27	172	25	25	36	21	25	21	19	19	21	26	20	26	282	282	47	47	47	46	46	46	3	1	1	7	7	8	9	10	0	3	3
M23426	421	266	266	270	270	292	270	268	273	29	28	29	27	125	28	173	30	175	28	28	39	24	28	24	22	22	24	29	23	29	285	285	50	50	50	49	49	49	6	4	4	10	10	11	12	13	3	0	0
M24734	421	266	266	270	270	292	270	268	273	29	28	29	27	125	28	173	30	175	28	28	39	24	28	24	22	22	24	29	23	29	285	285	50	50	50	49	49	49	6	4	4	10	10	11	12	13	3	0	0
M25432	429	274	274	278	278	300	278	276	281	37	36	37	35	133	36	181	38	183	36	36	47	32	36	32	30	30	32	37	31	37	293	293	58	58	58	57	57	57	14	12	12	18	18	19	20	21	11	14	14
M23415	419	264	264	268	268	290	268	266	271	27	26	27	25	123	26	171	28	173	26	26	37	22	26	22	20	20	22	27	21	27	283	283	48	48	48	47	47	47	4	2	2	8	8	9	8	11	1	4	4
M23422	456	311	311	315	315	337	315	313	318	70	69	70	68	166	69	214	71	216	69	69	80	65	69	65	61	61	65	70	64	70	330	330	91	91	91	90	90	90	67	65	65	71	71	72	73	74	64	67	67
M24730	456	311	311	315	315	337	315	313	318	70	69	70	68	166	69	214	71	216	69	69	80	65	69	65	61	61	65	70	64	70	330	330	91	91	91	90	90	90	67	65	65	71	71	72	73	74	64	67	67
M25072	467	322	322	326	326	348	326	324	329	81	80	81	79	177	80	225	82	227	80	80	77	76	80	76	72	72	76	81	75	81	339	339	102	102	102	101	101	101	78	76	76	82	82	67	68	69	75	78	78
M25081	455	310	310	314	314	336	314	312	317	69	68	69	67	165	68	213	70	215	68	68	79	64	68	64	60	60	64	69	63	69	329	329	90	90	90	89	89	89	66	64	64	70	70	71	72	73	63	66	66
M7124	677	538	538	542	542	564	542	540	545	297	296	297	295	393	296	439	298	443	296	296	307	292	296	292	290	290	292	295	291	297	557	557	318	318	318	317	317	317	294	292	292	298	298	299	300	301	291	294	294
M07149	676	537	537	541	541	563	541	539	544	296	295	296	294	392	295	438	297	442	295	295	306	291	295	291	289	289	291	294	290	296	556	556	317	317	317	316	316	316	293	291	291	297	297	298	299	300	290	293	293
M12752	694	555	555	559	559	581	559	557	562	314	313	314	312	410	313	456	315	460	313	313	324	309	313	309	307	307	309	312	308	314	574	574	335	335	335	334	334	334	311	309	309	315	315	316	317	318	308	311	311
M22722	678	539	539	543	543	565	543	541	546	298	297	298	296	394	297	440	299	444	297	297	308	293	297	293	291	291	293	296	292	298	558	558	319	319	319	318	318	318	295	293	293	299	299	300	301	302	292	295	295
M22740	678	539	539	543	543	565	543	541	546	298	297	298	296	394	297	440	299	444	297	297	308	293	297	293	291	291	293	296	292	298	558	558	319	319	319	318	318	318	295	293	293	299	299	300	301	302	292	295	295
M22747	678	539	539	543	543	565	543	541	546	298	297	298	296	394	297	440	299	444	297	297	308	293	297	293	291	291	293	296	292	298	558	558	319	319	319	318	318	318	295	293	293	299	299	300	301	302	292	295	295
M22718	682	543	543	547	547	569	547	545	550	302	301	302	300	398	301	444	303	448	301	301	312	297	301	297	295	295	297	300	296	302	562	562	323	323	323	322	322	322	299	297	297	303	303	304	305	306	296	299	299
M22801	690	551	551	555	555	577	555	553	558	310	309	310	308	406	309	452	311	456	309	309	320	305	309	305	303	303	305	308	304	310	570	570	331	331	331	330	330	330	307	305	305	311	311	312	313	314	304	307	307
M22765	732	593	593	597	597	619	597	595	600	352	351	352	350	448	351	494	353	498	351	351	354	347	351	347	345	345	347	350	346	352	610	610	373	373	373	372	372	372	349	347	347	353	353	344	345	346	346	349	349
M22160	1221	1082	1082	1086	1086	1108	1086	1084	1089	841	840	841	839	937	840	983	842	987	840	840	851	836	840	836	834	834	834	837	835	841	1101	1101	860	860	860	859	859	859	838	836	836	842	842	843	844	845	835	838	838
M22189	1169	1030	1030	1034	1034	1056	1034	1032	1037	789	788	789	787	885	788	931	790	935	788	788	799	784	788	784	782	782	782	785	783	789	1049	1049	808	808	808	807	807	807	786	784	784	790	790	791	792	793	783	786	786
M22772	1083	910	910	914	914	936	914	912	917	703	702	703	701	799	702	845	704	849	702	702	713	698	702	698	696	696	698	701	697	703	963	963	724	724	724	723	723	723	700	698	698	704	704	705	706	707	697	700	700
M22748	799	689	689	693	693	715	693	691	696	448	447	448	446	544	447	588	449	594	447	447	458	443	447	443	441	441	443	446	442	448	708	708	469	469	469	468	468	468	445	443	443	449	449	450	451	452	442	445	445
M22759	897	797	797	801	801	823	799	799	804	552	551	552	550	648	551	692	553	698	551	551	562	547	551	547	545	545	547	550	546	552	816	816	573	573	573	572	572	572	553	551	551	557	557	558	559	560	550	553	553
M22769	769	669	669	673	673	695	671	671	676	424	423	424	422	520	423	564	425	570	423	423	434	419	423	419	417	417	419	422	418	424	688	688	445	445	445	444	444	444	425	423	423	429	429	430	431	432	422	425	425
M22797	777	677	677	681	681	703	679	679	684	432	431	432	430	528	431	572	433	578	431	431	442	427	431	427	425	425	427	430	426	432	696	696	453	453	453	452	452	452	433	431	431	437	437	438	439	440	430	433	433
M07161	837	736	736	740	740	762	740	738	743	495	494	495	493	591	494	635	496	641	494	494	505	490	494	490	488	488	490	493	489	495	755	755	516	516	516	515	515	515	492	490	490	496	496	497	498	499	489	492	492
M07999	998	897	897	901	901	919	901	899	904	656	655	656	654	752	655	796	657	802	655	655	666	651	655	651	647	647	651	654	650	656	912	912	675	675	675	674	674	674	653	651	651	657	657	658	659	660	650	653	653
M09293	989	888	888	892	892	910	892	890	895	647	646	647	645	743	646	787	648	793	646	646	657	642	646	642	638	638	642	645	641	647	903	903	666	666	666	665	665	665	644	642	642	648	648	649	650	651	641	644	644
M08000	986	885	885	889	889	907	889	887	892	644	643	644	642	740	643	784	645	790	643	643	654	639	643	639	637	637	639	642	638	644	900	900	663	663	663	662	662	662	641	639	639	645	645	646	647	648	638	641	641
M08001	991	890	890	894	894	912	894	892	897	649	648	649	647	745	648	789	650	795	648	648	659	644	648	644	642	642	644	647	643	649	905	905	668	668	668	667	667	667	646	644	644	650	650	651	652	653	643	646	646
M22745	988	885	885	889	889	907	889	887	892	646	645	646	644	742	645	786	647	792	645	645	656	641	645	641	639	639	641	644	640	646	900	900	665	665	665	664	664	664	641	639	639	645	645	646	647	648	638	641	641
M09261	1000	899	899	903	903	921	903	901	906	658	657	658	656	754	657	798	659	804	657	657	668	653	657	653	651	651	653	656	652	658	914	914	677	677	677	676	676	676	655	653	653	659	659	660	661	662	652	655	655
M22191	1137	1061	1061	1065	1065	1073	1065	1063	1068	820	819	820	818	916	819	960	821	966	819	819	830	815	819	815	813	813	815	818	814	820	1061	1061	821	821	821	820	820	820	817	815	815	821	821	822	823	824	814	817	817
NM3686	1859	1756	1756	1760	1760	1768	1760	1758	1763	1549	1548	1549	1547	1645	1548	1685	1550	1695	1548	1548	1559	1544	1548	1544	1542	1542	1540	1547	1543	1549	1753	1753	1546	1546	1546	1545	1545	1545	1546	1544	1544	1550	1550	1551	1552	1553	1543	1546	1546
M10208	1904	1803	1803	1807	1807	1815	1807	1805	1810	1568	1567	1568	1566	1664	1567	1704	1569	1714	1567	1567	1578	1563	1567	1559	1561	1561	1559	1566	1562	1568	1794	1794	1569	1569	1569	1568	1568	1568	1569	1567	1567	1573	1573	1574	1575	1576	1566	1569	1569
M25419	1903	1802	1802	1806	1806	1814	1806	1804	1809	1567	1566	1567	1565	1663	1566	1703	1568	1713	1566	1566	1577	1562	1566	1558	1560	1560	1562	1567	1561	1567	1791	1791	1570	1570	1570	1569	1569	1569	1568	1566	1566	1572	1572	1573	1574	1575	1565	1568	1568
M07159	1298	1185	1185	1189	1189	1197	1189	1187	1192	956	955	956	954	1052	955	1094	957	1102	955	955	966	951	955	951	949	949	947	954	950	948	1172	1172	955	955	955	954	954	954	951	949	949	955	955	954	955	956	948	951	951
M07160	1298	1187	1187	1191	1191	1199	1191	1189	1194	956	955	956	954	1052	955	1094	957	1102	955	955	966	951	955	951	949	949	947	954	950	948	1174	1174	955	955	955	954	954	954	953	951	951	957	957	956	957	958	950	953	953
M07162	1285	1176	1176	1180	1180	1188	1180	1178	1183	947	946	947	945	1043	946	1085	948	1093	946	946	957	942	946	942	940	940	938	945	941	939	1165	1165	946	946	946	945	945	945	942	940	940	946	946	947	948	949	939	942	942
M07165	1797	1711	1711	1715	1715	1723	1715	1713	1718	1489	1488	1489	1487	1585	1488	1627	1490	1635	1488	1488	1499	1484	1488	1484	1482	1482	1480	1487	1483	1489	1713	1713	1488	1488	1488	1487	1487	1487	1490	1488	1488	1494	1494	1495	1496	1497	1487	1490	1490
NM3683	2759	2622	2622	2626	2626	2648	2626	2624	2629	2433	2432	2433	2431	2529	2432	2504	2434	2579	2432	2432	2443	2428	2432	2428	2426	2426	2428	2431	2427	2433	2613	2613	2454	2454	2454	2453	2453	2453	2434	2432	2432	2438	2438	2437	2438	2439	2431	2434	2434
[truncated: 38 more columns]
