# Supplementary material for: The Establishment and Diversification of Epidemic-Associated Serogroup W Meningococcus in the African Meningitis Belt, 1994 to 2012
Source: mSphere. 2016 Nov 16;1(6):e00201-16. doi: 10.1128/mSphere.00201-16 (PMC5112335; doi:10.1128/mSphere.00201-16)
Supplement: Table S3 [file sph006162189st3.xlsx]

## Sheet: Table S3
Supplemental Table 3: Nucleotide diversity within and between labeled subclades.
			hqSNP distance between isolates within subclade
Subclade	Isolates	hqSNPs in sub-alignmenta	Mean	Max	Median	75th percentilile	90th percentile	95th percentile	discriminatory hqSNPsb	Minimum hqSNPs to outgroupc
I	7	2090	740.667	1410	778	800	1371	1405	145	497
II	7	253	75.2381	238	19	216	229	231	128	183
III	4	323	162.667	310	165	182	297.2	310	9	132
IV	67	2864	248.768	1221	272	317	558	787.95	24	132
IV a	55	1573	143.32	684	68	275	300	416	240	289
IVa1	7	28	8	26	1	25	26	26	2	8
IVa2	12	428	73.1061	300	19.5	148	155.9	166	4	11
IVa3	8	49	15.6786	36	12	17.75	33.5	34	186	263
Footnotes
a.	High quality Single Nucleotide Polymorphisms within the subalignment was determined by counting the number of hqSNPs from the Lyve-Set alignment that differed among members of the subclade
b.	Discriminatory hqSNPs was determined by the number of alignment positions at which the isolates in the subclade had a single nucleotide, and all other isolates had a different nucleotide
c.	The minimum distance between any isolate within the subclade and any isolate outside of the subclade.
