# Supplementary material for: The Establishment and Diversification of Epidemic-Associated Serogroup W Meningococcus in the African Meningitis Belt, 1994 to 2012
Source: mSphere. 2016 Nov 16;1(6):e00201-16. doi: 10.1128/mSphere.00201-16 (PMC5112335; doi:10.1128/mSphere.00201-16)
Supplement: Table S4 [file sph006162189st4.xlsx]

## Sheet: Table S4
Supplemental Table 4: Locations of SNPs that distinguish major clades from each other, according to the reference genome NM3683. SNPs are clustered if they fall into the same phylogenetic class and less than 500bp separates them. SNPs are categorized as being either hqSNPs or Mauve SNPs, and being either Homoplasic or Discriminatory. Included SNPS are discriminatory for subclades II, IV, IVa, III…
first SNP	last SNP	SNP count	Phylogenetic Signal	PubMLST annotation	Fam 18 annotation
5205	5308	2	Homoplasic Mauve SNP	NEIS1996, NEIS1880, NEIS1574, NEIS0041
11939	12365	50	Homoplasic Mauve SNP	NEIS0048 (galE)	galE
12164	12203	4	Homoplasic hqSNP	NEIS0048 (galE)	galE
18278	18278	1	Homoplasic Mauve SNP	NEIS2162 (csw)
18278	18278	1	Homoplasic hqSNP	NEIS2162 (csw)
22103	22103	1	Homoplasic Mauve SNP	NEIS0054 (cssA)	siaA
22103	22103	1	Homoplasic hqSNP	NEIS0054 (cssA)	siaA
32323	32479	43	Homoplasic Mauve SNP		rfbB
36978	36978	1	Homoplasic Mauve SNP
45973	46130	4	Homoplasic Mauve SNP
68946	68946	1	Homoplasic Mauve SNP	NEIS0108	smf
68946	68946	1	Homoplasic hqSNP	NEIS0108	smf
78071	78071	1	Subclades II/III/IV discriminatory Mauve SNP	NEIS0118 (nusG)	nusG
78071	78071	1	Subclades II/III/IV discriminatory hqSNP	NEIS0118 (nusG)	nusG
105889	105889	1	Subclade IVa discriminatory hqSNP	NEIS0154 (rpmJ), BACT000065 (rpmJ)	rpmJ
105889	105889	1	Subclade IVa discrimintaroy Mauve SNP	NEIS0154 (rpmJ), BACT000065 (rpmJ)	rpmJ
142031	142031	1	Subclades II/III/IV discriminatory Mauve SNP	NEIS0187	rne
142031	142031	1	Subclades II/III/IV discriminatory hqSNP	NEIS0187	rne
144366	144366	1	Subclade II discriminatory Mauve SNP	NEIS0190	rluC
156367	156367	1	Subclade IV discriminatory Mauve SNP	NEIS0203	sda
156367	156367	1	Subclade IV discriminatory hqSNP	NEIS0203	sda
165871	165871	1	Subclade II discriminatory Mauve SNP	NEIS0210 (pilE)	pilE
166412	166412	1	Homoplasic hqSNP
170730	171021	2	Subclade IVa discrimintaroy Mauve SNP
171021	171021	1	Subclade IVa discriminatory hqSNP
234645	234652	2	Homoplasic Mauve SNP
244319	244319	1	Subclade IV discriminatory Mauve SNP	NEIS0293
244319	244319	1	Subclade IV discriminatory hqSNP	NEIS0293
269237	269237	1	Subclades II/III/IV discriminatory Mauve SNP	NEIS0320	dnaA
269237	269237	1	Subclades II/III/IV discriminatory hqSNP	NEIS0320	dnaA
277192	277192	1	Subclades III/IV discriminatory Mauve SNP	NEIS0326	leuS
277192	277192	1	Subclades III/IV disscriminatory hqSNP	NEIS0326	leuS
294907	301705	483	Homoplasic Mauve SNP	NEIS0349, NEIS0351, fHbp_PEPTIDEfrag_Pasteur, NEIS0345, NEIS0344, NEIS0346, NEIS0350 (fba), NEIS0347, fHbp, fHbp_peptide, NEIS0348, fHbp_DNAfrag_Pasteur, NEIS0352	dxs, pyrE, fba, xerC
294907	296293	36	Homoplasic hqSNP	NEIS0345, NEIS0344, NEIS0346	pyrE
295216	297775	20	Subclades III/IV discriminatory Mauve SNP	NEIS0345, NEIS0344, NEIS0346, NEIS0348, NEIS0347	pyrE
295216	295595	6	Subclades III/IV disscriminatory hqSNP	NEIS0345, NEIS0344	pyrE
298951	299989	28	Homoplasic hqSNP	NEIS0350 (fba)	fba
299515	299515	1	Subclade II discriminatory hqSNP	NEIS0350 (fba)	fba
303010	303806	5	Homoplasic Mauve SNP	NEIS0353, NEIS0352	dxs
303010	304615	12	Homoplasic hqSNP	NEIS0353, NEIS0352	dxs
324331	324359	5	Homoplasic Mauve SNP		pilC1
324341	324341	1	Subclades II/III/IV discriminatory Mauve SNP		pilC1
327587	330513	36	Subclade IVa discrimintaroy Mauve SNP	NEIS0372, NEIS0373
328204	329532	41	Homoplasic Mauve SNP	NEIS0372, NEIS0373
328318	329304	14	Subclades II/III/IV discriminatory Mauve SNP	NEIS0372, NEIS0373
328902	329532	7	Homoplasic hqSNP	NEIS0373
329298	329304	3	Subclades II/III/IV discriminatory hqSNP	NEIS0373
329331	330513	14	Subclade IVa discriminatory hqSNP	NEIS0373
330744	332710	59	Homoplasic Mauve SNP	NEIS0378, NEIS0375, NEIS0377	fhs
330744	332710	6	Homoplasic hqSNP	NEIS0378, NEIS0375	fhs
338161	338161	1	Homoplasic Mauve SNP	NEIS0381	tyrS
357197	358216	13	Homoplasic Mauve SNP	NEIS0396 (pglD), NEIS0395	pglD, avtA
357197	358279	15	Homoplasic hqSNP	NEIS0396 (pglD), NEIS0395	pglD, avtA
359830	360882	6	Homoplasic hqSNP	NEIS0397 (pglC)	pglC
360756	361354	12	Homoplasic Mauve SNP	NEIS0397 (pglC)	pglC
363173	366126	295	Homoplasic Mauve SNP	NEIS0400 (pglH), NEIS0399 (pglB), NEIS0402 (pglF)	pglB2
363250	365426	37	Subclade IV discriminatory Mauve SNP	NEIS0400 (pglH), NEIS0399 (pglB)	pglB2
363998	365136	7	Subclades III/IV discriminatory Mauve SNP	NEIS0400 (pglH)
364061	366823	34	Homoplasic hqSNP	NEIS0400 (pglH), NEIS0402 (pglF)
368063	370952	21	Homoplasic hqSNP	NEIS0404, NEIS0403	ribD
370380	370571	3	Homoplasic Mauve SNP
373724	373745	8	Subclades II/III/IV discriminatory Mauve SNP
373763	375875	7	Homoplasic hqSNP	NEIS0408 (pilQ)	pilQ
374169	375875	7	Homoplasic Mauve SNP	NEIS0408 (pilQ)	pilQ
390940	390984	6	Subclades II/III/IV discriminatory Mauve SNP
426146	426246	2	Subclades II/III/IV discriminatory Mauve SNP		tpsS4
426146	426246	2	Subclades II/III/IV discriminatory hqSNP		tpsS4
434821	434821	1	Subclade II discriminatory hqSNP	NEIS0464
434821	434821	1	Subclade II discriminatory Mauve SNP	NEIS0464
459512	462811	40	Homoplasic Mauve SNP	NEIS0486 (adhA), NEIS0488, NEIS0487, NEIS0489	pilV
459512	462811	17	Homoplasic hqSNP	NEIS0486 (adhA), NEIS0488, NEIS0487, NEIS0489	pilV
466773	466773	1	Subclades II/III/IV discriminatory Mauve SNP	NEIS0491	priA
466773	466773	1	Subclades II/III/IV discriminatory hqSNP	NEIS0491	priA
502620	502620	1	Subclades II/III/IV discriminatory Mauve SNP	NEIS0527 (frpC)	frpC
502620	502620	1	Subclades II/III/IV discriminatory hqSNP	NEIS0527 (frpC)	frpC
503348	503348	1	Homoplasic Mauve SNP	NEIS0527 (frpC)	frpC
503348	503579	5	Homoplasic hqSNP	NEIS0527 (frpC)	frpC
507158	507700	7	Homoplasic Mauve SNP	NEIS0527 (frpC)	frpC
516324	516324	1	Subclades II/III/IV discriminatory Mauve SNP	NEIS0536
516324	516324	1	Subclades II/III/IV discriminatory hqSNP	NEIS0536
519747	519747	1	Homoplasic hqSNP	NEIS0539 (pglL)
524038	525372	23	Homoplasic Mauve SNP	NEIS0548, NEIS0547
524038	525372	17	Homoplasic hqSNP	NEIS0548, NEIS0547
529885	529885	1	Subclade IVa discriminatory hqSNP	NEIS0552 (rpsO), BACT000015 (rpsO)	rpsO
529885	529885	1	Subclade IVa discrimintaroy Mauve SNP	NEIS0552 (rpsO), BACT000015 (rpsO)	rpsO
561239	561239	1	Subclades II/III/IV discriminatory Mauve SNP	NEIS0580 (argH)	argH
561239	561239	1	Subclades II/III/IV discriminatory hqSNP	NEIS0580 (argH)	argH
561549	565254	122	Subclades III/IV discriminatory Mauve SNP	NEIS0580 (argH), NEIS0585 (ntpA), NEIS0581 (galU), NEIS0583, NEIS0582, NEIS0584	ppa, ntpA, galU, argH
561603	565254	46	Subclades III/IV disscriminatory hqSNP	NEIS0580 (argH), NEIS0582, NEIS0584, NEIS0583, NEIS0581 (galU)	ppa, galU, argH
561645	564462	41	Homoplasic Mauve SNP	NEIS0580 (argH), NEIS0582, NEIS0584, NEIS0583, NEIS0581 (galU)	ppa, galU, argH
561645	562515	10	Homoplasic hqSNP	NEIS0580 (argH), NEIS0581 (galU)	galU, argH
563576	564462	8	Homoplasic hqSNP	NEIS0582, NEIS0583, NEIS0584	ppa
572665	572683	2	Homoplasic Mauve SNP	NEIS0597 (mafB_MGI-1 or mafB2_MGI-2)
577020	577020	1	Subclade II discriminatory hqSNP
577020	577020	1	Subclade II discriminatory Mauve SNP
581606	581606	1	Homoplasic Mauve SNP	NEIS0611
581606	581606	1	Homoplasic hqSNP	NEIS0611
592464	592464	1	Subclades II/III/IV discriminatory Mauve SNP
592464	592464	1	Subclades II/III/IV discriminatory hqSNP
663471	663471	1	Subclade IV discriminatory Mauve SNP
663471	663471	1	Subclade IV discriminatory hqSNP
664813	664813	1	Subclades III/IV discriminatory Mauve SNP	NEIS0695
664813	664813	1	Subclades III/IV disscriminatory hqSNP	NEIS0695
675769	675769	1	Homoplasic hqSNP	NEIS0710	pnp
681554	681554	1	Subclades III/IV discriminatory Mauve SNP
681554	681554	1	Subclades III/IV disscriminatory hqSNP
684111	684111	1	Subclade IV discriminatory Mauve SNP	NEIS0718	lepB
684111	684111	1	Subclade IV discriminatory hqSNP	NEIS0718	lepB
712441	712441	1	Subclade II discriminatory hqSNP	NEIS0747	pth
712441	712441	1	Subclade II discriminatory Mauve SNP	NEIS0747	pth
741725	741725	1	Homoplasic hqSNP	NEIS0777
765231	765231	1	Homoplasic Mauve SNP
765231	765231	1	Homoplasic hqSNP
777755	777755	1	Subclades II/III/IV discriminatory Mauve SNP	NEIS0821	cysW
777755	777755	1	Subclades II/III/IV discriminatory hqSNP	NEIS0821	cysW
778383	778977	6	Homoplasic Mauve SNP	NEIS0822 (cysU)	cysT
778383	778977	5	Homoplasic hqSNP	NEIS0822 (cysU)	cysT
781266	786253	91	Homoplasic Mauve SNP	NEIS0829, NEIS0826, NEIS0830, NEIS0828, NEIS0827, NEIS0825 (sodB)
781266	782987	17	Homoplasic hqSNP	NEIS0826, NEIS0825 (sodB)
781320	781320	1	Subclades II/III/IV discriminatory Mauve SNP	NEIS0825 (sodB)
781320	781320	1	Subclades II/III/IV discriminatory hqSNP	NEIS0825 (sodB)
784050	786253	11	Homoplasic hqSNP	NEIS0828, NEIS0829, NEIS0830, NEIS0827
788603	788616	2	Homoplasic Mauve SNP
812891	812891	1	Subclade IV discriminatory Mauve SNP	NEIS0865
812891	812891	1	Subclade IV discriminatory hqSNP	NEIS0865
827991	828126	6	Subclades II/III/IV discriminatory Mauve SNP
828228	828234	2	Homoplasic hqSNP
836901	836966	6	Subclades II/III/IV discriminatory Mauve SNP
838405	838405	1	Subclades II/III/IV discriminatory Mauve SNP
838405	838405	1	Subclades II/III/IV discriminatory hqSNP
845728	845733	3	Subclades II/III/IV discriminatory Mauve SNP
846683	847258	26	Homoplasic Mauve SNP		opaA
847246	847258	2	Homoplasic hqSNP
848726	848726	1	Homoplasic Mauve SNP	NEIS2125, NEIS0904, NEIS1884, NEIS0976, NEIS1008, NEIS1055, NEIS1381, NEIS1993, NEIS0297
859575	861690	27	Subclade IVa discriminatory hqSNP	NEIS0917, NEIS0916, NEIS0915, NEIS0918	metX, efp
859575	862025	28	Subclade IVa discrimintaroy Mauve SNP	NEIS0917, NEIS0916, NEIS0915, NEIS0918	metX, efp
891656	891656	1	Subclade II discriminatory hqSNP
891656	891656	1	Subclade II discriminatory Mauve SNP
897859	897859	1	Homoplasic Mauve SNP	NEIS0950, NEIS1661
904155	904240	3	Homoplasic hqSNP	NEIS0960	pntA
905322	907283	34	Subclade IVa discriminatory hqSNP	NEIS0960, NEIS0961, NEIS0962	pntA, serB, clcA
905322	907283	77	Subclade IVa discrimintaroy Mauve SNP	NEIS0960, NEIS0961, NEIS0962	pntA, serB, clcA
905489	905659	6	Homoplasic Mauve SNP
905519	905659	4	Homoplasic hqSNP
910015	910015	1	Homoplasic Mauve SNP
915708	915708	1	Homoplasic Mauve SNP	NEIS2125, NEIS0904, NEIS1884, NEIS0976, NEIS1008, NEIS1055, NEIS1381, NEIS1993, NEIS0297
915954	915954	1	Subclades II/III/IV discriminatory Mauve SNP
915954	915954	1	Subclades II/III/IV discriminatory hqSNP
919868	919868	1	Homoplasic Mauve SNP
919900	919900	1	Homoplasic hqSNP
925402	925402	1	Subclades II/III/IV discriminatory Mauve SNP	NEIS0984	dld
925402	925402	1	Subclades II/III/IV discriminatory hqSNP	NEIS0984	dld
932573	932840	17	Homoplasic Mauve SNP
937381	937381	1	Subclades II/III/IV discriminatory Mauve SNP
937381	937381	1	Subclades II/III/IV discriminatory hqSNP
943271	943384	2	Homoplasic Mauve SNP	NEIS2125, NEIS0904, NEIS1884, NEIS1008, NEIS1055, NEIS0976, NEIS1381, NEIS1993, NEIS0297
943384	943384	1	Homoplasic hqSNP
974511	974511	1	Subclade II discriminatory hqSNP	NEIS1038	argB
974511	974511	1	Subclade II discriminatory Mauve SNP	NEIS1038	argB
985690	985690	1	Homoplasic Mauve SNP
985690	985690	1	Homoplasic hqSNP
989260	989260	1	Subclade II discriminatory Mauve SNP
990078	990078	1	Homoplasic hqSNP
993846	993846	1	Subclades II/III/IV discriminatory Mauve SNP	NEIS1063
993846	993846	1	Subclades II/III/IV discriminatory hqSNP	NEIS1063
998010	999352	27	Subclade IVa discriminatory hqSNP	NEIS1069, NEIS1070 (hscA)	crtB
998010	999352	50	Subclade IVa discrimintaroy Mauve SNP	NEIS1069, NEIS1070 (hscA)	crtB
999177	999177	1	Homoplasic Mauve SNP	NEIS1070 (hscA)
999177	999177	1	Homoplasic hqSNP	NEIS1070 (hscA)
1005054	1005054	1	Subclades III/IV discriminatory Mauve SNP	NEIS1078	accA
1005054	1005054	1	Subclades III/IV disscriminatory hqSNP	NEIS1078	accA
1010189	1010189	1	Subclade IV discriminatory Mauve SNP	NEIS1085	mpl
1010189	1010189	1	Subclade IV discriminatory hqSNP	NEIS1085	mpl
1014417	1014417	1	Subclades III/IV discriminatory Mauve SNP	NEIS1090	ilvD
1014417	1014417	1	Subclades III/IV disscriminatory hqSNP	NEIS1090	ilvD
1044608	1045521	13	Subclades II/III/IV discriminatory Mauve SNP
1044608	1045521	4	Subclades II/III/IV discriminatory hqSNP
1062617	1062617	1	Subclades II/III/IV discriminatory Mauve SNP	NEIS1126
1062617	1062617	1	Subclades II/III/IV discriminatory hqSNP	NEIS1126
1089280	1089280	1	Subclade IVa discriminatory hqSNP
1089280	1089280	1	Subclade IVa discrimintaroy Mauve SNP
1146721	1146721	1	Subclade IVa discrimintaroy Mauve SNP	NEIS1208
1199119	1199119	1	Subclade II discriminatory hqSNP	NEIS1262
1199119	1199119	1	Subclade II discriminatory Mauve SNP	NEIS1262
1249325	1249325	1	Homoplasic hqSNP	NEIS1303
1289794	1289983	7	Homoplasic Mauve SNP
1289962	1289983	2	Homoplasic hqSNP
1292284	1292941	7	Homoplasic Mauve SNP
1292284	1292941	5	Homoplasic hqSNP
1292703	1292755	14	Subclade IV discriminatory Mauve SNP
1292755	1292755	1	Subclade IV discriminatory hqSNP
1295068	1297018	27	Homoplasic Mauve SNP
1295068	1295319	2	Homoplasic hqSNP
1317110	1318050	2	Subclade IV discriminatory hqSNP	NEIS1365	greA
1317118	1317118	1	Homoplasic Mauve SNP
1318050	1318050	1	Subclade IV discriminatory Mauve SNP	NEIS1365	greA
1335242	1335242	1	Subclades II/III/IV discriminatory hqSNP
1336414	1336414	1	Subclade II discriminatory Mauve SNP	NEIS2125, NEIS0904, NEIS1884, NEIS1008, NEIS1055, NEIS0976, NEIS1381, NEIS1993, NEIS0297
1338784	1338907	9	Subclades II/III/IV discriminatory Mauve SNP
1338784	1338907	6	Subclades II/III/IV discriminatory hqSNP
1340514	1340514	1	Subclades II/III/IV discriminatory Mauve SNP	NEIS1385	rep
1340514	1340514	1	Subclades II/III/IV discriminatory hqSNP	NEIS1385	rep
1343671	1343671	1	Subclades II/III/IV discriminatory Mauve SNP
1343671	1343671	1	Subclades II/III/IV discriminatory hqSNP
1361012	1361307	3	Homoplasic Mauve SNP	NEIS1402
1361012	1361012	1	Homoplasic hqSNP	NEIS1402
1362977	1363292	12	Homoplasic Mauve SNP	NEIS1403 (opaB), NEIS1719	opaB
1363660	1363660	1	Subclades II/III/IV discriminatory Mauve SNP
1366605	1366605	1	Homoplasic hqSNP	NEIS1405
1382640	1382640	1	Subclades II/III/IV discriminatory Mauve SNP	NEIS1420
1382640	1382640	1	Subclades II/III/IV discriminatory hqSNP	NEIS1420
1401649	1406402	55	Subclade II discriminatory Mauve SNP	NEIS1436, NEIS1437, NEIS1435	pncB, argS
1401679	1406414	196	Homoplasic Mauve SNP	NEIS1436, NEIS1437, NEIS1435	pncB, argS
1404498	1406414	29	Homoplasic hqSNP	NEIS1437
1404816	1406331	10	Subclade II discriminatory hqSNP	NEIS1437
1425091	1425091	1	Subclade IVa discriminatory hqSNP	NEIS1456 (rfaF)	rfaF
1425091	1425091	1	Subclade IVa discrimintaroy Mauve SNP	NEIS1456 (rfaF)	rfaF
1433442	1435969	55	Homoplasic Mauve SNP	NEIS1465, NEIS1464	secA, dnaG
1433442	1435945	31	Homoplasic hqSNP	NEIS1465, NEIS1464	secA, dnaG
1439605	1440376	6	Homoplasic Mauve SNP
1439605	1440376	3	Homoplasic hqSNP
1446856	1446856	1	Subclades II/III/IV discriminatory Mauve SNP	NEIS1469 (lbpB)	lbpB
1446856	1446856	1	Subclades II/III/IV discriminatory hqSNP	NEIS1469 (lbpB)	lbpB
1449578	1449915	9	Homoplasic Mauve SNP
1449578	1449732	5	Homoplasic hqSNP
1486918	1486918	1	Homoplasic Mauve SNP
1489661	1489661	1	Subclades II/III/IV discriminatory Mauve SNP
1489661	1489661	1	Subclades II/III/IV discriminatory hqSNP
1492656	1492656	1	Subclade II discriminatory Mauve SNP	NEIS1513
1501900	1501966	6	Subclade IV discriminatory Mauve SNP
1501900	1501906	2	Subclade IV discriminatory hqSNP
1502282	1502422	4	Homoplasic Mauve SNP
1502282	1502422	2	Homoplasic hqSNP
1530710	1532728	26	Subclades III/IV disscriminatory hqSNP	NEIS1548	norB, aniA
1534909	1544453	81	Homoplasic Mauve SNP	serC, NEIS2462, NEIS1555, NEIS1556, NEIS1557, NEIS1554 (serC), NEIS1553 (lptA)	opaC, serC, nusA, infB
1534909	1544453	37	Homoplasic hqSNP	NEIS2462, NEIS1555, NEIS1556, NEIS1557, NEIS1554 (serC), NEIS1553 (lptA)	opaC, serC, nusA, infB
1536637	1536668	2	Subclade II discriminatory hqSNP
1536637	1536668	2	Subclade II discriminatory Mauve SNP
1546122	1546122	1	Homoplasic Mauve SNP	NEIS1558
1546122	1546122	1	Homoplasic hqSNP	NEIS1558
1551661	1551661	1	Subclades II/III/IV discriminatory Mauve SNP	NEIS1564	dsbB
1551661	1551661	1	Subclades II/III/IV discriminatory hqSNP	NEIS1564	dsbB
1565270	1565499	4	Homoplasic Mauve SNP	"16S_rDNA"
1580155	1580155	1	Homoplasic Mauve SNP	NEIS1588
1580155	1580155	1	Homoplasic hqSNP	NEIS1588
1582621	1582621	1	Homoplasic Mauve SNP	NEIS1590
1582621	1582621	1	Homoplasic hqSNP	NEIS1590
1583234	1583234	1	Subclade II discriminatory Mauve SNP	NEIS1591	tag
1591347	1591347	1	Subclade IVa discriminatory hqSNP	NEIS1597	trmA
1591347	1591347	1	Subclade IVa discrimintaroy Mauve SNP	NEIS1597	trmA
1596992	1599567	60	Subclade IVa discriminatory hqSNP	NEIS1604, NEIS1603, NEIS1602	prfA, serS, ldhA
1596992	1601728	241	Subclade IVa discrimintaroy Mauve SNP	NEIS1605, NEIS1604, NEIS1603, NEIS1607, NEIS1602, NEIS1606	prfA, serS, ldhA
1600060	1600096	3	Homoplasic hqSNP	NEIS1605
1600957	1601728	13	Subclade IVa discriminatory hqSNP	NEIS1606, NEIS1607
1603380	1604845	44	Homoplasic Mauve SNP	NEIS1608, NEIS1609 (folP), dhpS	glmM, folP
1603452	1606428	120	Subclades II/III/IV discriminatory Mauve SNP	NEIS2494, NEIS1610, NEIS1608, NEIS1609 (folP), dhpS	glmM, folP
1604277	1604277	1	Homoplasic hqSNP	NEIS1609 (folP)	folP
1606247	1606428	8	Subclades II/III/IV discriminatory hqSNP	NEIS1610
1611458	1611458	1	Subclades II/III/IV discriminatory Mauve SNP	NEIS1615
1611458	1611458	1	Subclades II/III/IV discriminatory hqSNP	NEIS1615
1611981	1611981	1	Homoplasic Mauve SNP
1616072	1616072	1	Subclade IV discriminatory Mauve SNP	NEIS1622
1616072	1616072	1	Subclade IV discriminatory hqSNP	NEIS1622
1652932	1652932	1	Subclades II/III/IV discriminatory Mauve SNP	NEIS1655	relA
1652932	1652932	1	Subclades II/III/IV discriminatory hqSNP	NEIS1655	relA
1656909	1656909	1	Subclade II discriminatory hqSNP	NEIS1658
1656909	1656909	1	Subclade II discriminatory Mauve SNP	NEIS1658
1658725	1658725	1	Homoplasic Mauve SNP	NEIS0950, NEIS1661
1678525	1678525	1	Subclade IVa discriminatory hqSNP
1678525	1678525	1	Subclade IVa discrimintaroy Mauve SNP
1681155	1681155	1	Subclades III/IV discriminatory Mauve SNP	NEIS1516, NEIS1689
1681155	1681155	1	Subclades III/IV disscriminatory hqSNP	NEIS1516, NEIS1689
1685661	1687621	14	Homoplasic Mauve SNP	NEIS1691 (tbpB)	tbp2
1686388	1687671	8	Homoplasic hqSNP	NEIS1691 (tbpB)	tbp2
1706301	1706301	1	Subclade II discriminatory hqSNP
1714651	1714756	3	Homoplasic hqSNP
1715277	1715913	27	Subclade IVa discrimintaroy Mauve SNP	NEIS1719	opaD
1715298	1716626	34	Homoplasic Mauve SNP	NEIS1719	opaD
1715911	1716975	4	Homoplasic hqSNP
1717123	1717172	3	Subclades II/III/IV discriminatory Mauve SNP
1745235	1745235	1	Subclade IV discriminatory Mauve SNP	NEIS1747	mraY
1745235	1745235	1	Subclade IV discriminatory hqSNP	NEIS1747	mraY
1747585	1747585	1	Subclades II/III/IV discriminatory Mauve SNP	NEIS1749	murF
1747585	1747585	1	Subclades II/III/IV discriminatory hqSNP	NEIS1749	murF
1765093	1765093	1	Homoplasic Mauve SNP	NEIS1766 (putA)	putA
1765093	1765093	1	Homoplasic hqSNP	NEIS1766 (putA)	putA
1766837	1766837	1	Homoplasic Mauve SNP
1766837	1766837	1	Homoplasic hqSNP
1768054	1769451	22	Homoplasic Mauve SNP	NEIS1768	xthA
1768054	1769075	6	Homoplasic hqSNP
1769457	1775837	318	Subclade II discriminatory Mauve SNP	NEIS1768, NEIS1770, NEIS1771, NEIS1772, NEIS1769 (ArsR), NEIS1773	xthA, nadC, nicA, nicB
1771015	1775835	96	Subclade II discriminatory hqSNP	NEIS1770, NEIS1771, NEIS1772, NEIS1773	nicA, nadC, nicB
1774296	1774296	1	Subclades III/IV disscriminatory hqSNP
1774803	1774803	1	Homoplasic Mauve SNP	NEIS1773	nicB
1778290	1778290	1	Subclade IV discriminatory Mauve SNP
1778290	1778290	1	Subclade IV discriminatory hqSNP
1785494	1786065	9	Subclades II/III/IV discriminatory Mauve SNP	NEIS1780
1785494	1786065	9	Subclades II/III/IV discriminatory hqSNP	NEIS1780
1796295	1796300	2	Homoplasic hqSNP
1797351	1797753	19	Homoplasic Mauve SNP	NEIS0597 (mafB_MGI-1 or mafB2_MGI-2)	mafB2
1797369	1797753	3	Homoplasic hqSNP	NEIS0597 (mafB_MGI-1 or mafB2_MGI-2)	mafB2
1813445	1813445	1	Subclades II/III/IV discriminatory Mauve SNP	NEIS1815 (kdsC)
1815443	1815443	1	Subclades II/III/IV discriminatory Mauve SNP	NEIS1818 (talA), talA	tal
1815443	1815443	1	Subclades II/III/IV discriminatory hqSNP	NEIS1818 (talA), talA	tal
1839794	1839794	1	Subclade IV discriminatory Mauve SNP	NEIS1848 (rpmA), BACT000056 (rpmA)	rpmA
1839794	1839794	1	Subclade IV discriminatory hqSNP	NEIS1848 (rpmA), BACT000056 (rpmA)	rpmA
1841014	1841014	1	Subclade IVa discriminatory hqSNP	NEIS1849
1841014	1841014	1	Subclade IVa discrimintaroy Mauve SNP	NEIS1849
1854861	1859412	57	Subclades II/III/IV discriminatory Mauve SNP	NEIS1875, NEIS1877 (opcB), NEIS1871, NEIS1874, NEIS1876, NEIS1870, NEIS1872, NEIS1879, NEIS1873	aroG, folA
1854861	1859412	42	Subclades II/III/IV discriminatory hqSNP	NEIS1875, NEIS1877 (opcB), NEIS1871, NEIS1874, NEIS1876, NEIS1870, NEIS1872, NEIS1879, NEIS1873	aroG, folA
1855242	1855242	1	Homoplasic hqSNP	NEIS1871
1859630	1860077	9	Homoplasic Mauve SNP	NEIS1996, NEIS1880, NEIS1574, NEIS0041	comE3
1864156	1864156	1	Homoplasic Mauve SNP
1865220	1865449	3	Homoplasic Mauve SNP	"16S_rDNA"
1865815	1865815	1	Homoplasic hqSNP
1882638	1883482	5	Subclade IV discriminatory Mauve SNP	NEIS1901 (lgtB), NEIS1902 (lgtA), NEIS2155 (lgtD), NEIS1900 (lgtE)	lgtB2, lgtA
1882638	1883482	4	Subclade IV discriminatory hqSNP	NEIS1901 (lgtB), NEIS1902 (lgtA), NEIS2155 (lgtD), NEIS1900 (lgtE)	lgtB2, lgtA
1882746	1891189	89	Homoplasic Mauve SNP	NEIS1903, NEIS1908, NEIS1906, NEIS1900 (lgtE), NEIS1905, NEIS2155 (lgtD), NEIS1902 (lgtA), NEIS1904, NEIS1901 (lgtB), NEIS1907	glyS, glyQ, lgtA, lgtB2, atpA, atpD, atpG, atpC
1882858	1884682	10	Homoplasic hqSNP	NEIS1901 (lgtB), NEIS1902 (lgtA), NEIS2155 (lgtD), NEIS1903, NEIS1900 (lgtE)	glyS, lgtB2, lgtA
1885936	1886308	12	Homoplasic hqSNP	NEIS1903	glyS
1887920	1891189	10	Homoplasic hqSNP	NEIS1908, NEIS1906, NEIS1905, NEIS1907	atpG, atpA, atpD, atpC
1895565	1898657	13	Homoplasic Mauve SNP	NEIS1915, NEIS1918, NEIS1916, NEIS1917
1895565	1898657	12	Homoplasic hqSNP	NEIS1915, NEIS1918, NEIS1916, NEIS1917
1901772	1901772	1	Subclade II discriminatory hqSNP	NEIS1920
1901772	1901772	1	Subclade II discriminatory Mauve SNP	NEIS1920
1906124	1908322	21	Subclades II/III/IV discriminatory Mauve SNP	NEIS1929, NEIS1926, NEIS1927
1906256	1908322	15	Subclades II/III/IV discriminatory hqSNP	NEIS1929, NEIS1926, NEIS1927
1908745	1909018	17	Homoplasic Mauve SNP	NEIS1930
1908745	1909018	9	Homoplasic hqSNP	NEIS1930
1910211	1910888	3	Subclades II/III/IV discriminatory Mauve SNP	NEIS1933, NEIS1934
1910211	1910888	3	Subclades II/III/IV discriminatory hqSNP	NEIS1933, NEIS1934
1910541	1910873	3	Homoplasic Mauve SNP	NEIS1933, NEIS1934
1910541	1910873	3	Homoplasic hqSNP	NEIS1933, NEIS1934
1912126	1914615	32	Homoplasic Mauve SNP	NEIS1937, NEIS1936, NEIS1938
1912148	1914615	23	Homoplasic hqSNP	NEIS1937, NEIS1936, NEIS1938
1921910	1921943	2	Homoplasic Mauve SNP
1921910	1921910	1	Homoplasic hqSNP
1923014	1932697	196	Homoplasic Mauve SNP	NEIS1945, NEIS1947 (hpuB), NEIS1948, NEIS1944, NEIS1946 (hpuA)	hpuB, hpuA, groL
1923014	1926060	19	Homoplasic hqSNP	NEIS1945, NEIS1944
1927837	1928007	3	Subclades II/III/IV discriminatory Mauve SNP	NEIS1946 (hpuA)	hpuA
1928150	1932697	56	Homoplasic hqSNP	NEIS1948, NEIS1947 (hpuB)	hpuB, groL
1929178	1929970	9	Subclades II/III/IV discriminatory Mauve SNP	NEIS1947 (hpuB)	hpuB
1929178	1929444	8	Subclades II/III/IV discriminatory hqSNP	NEIS1947 (hpuB)	hpuB
1930979	1930979	1	Subclade IV discriminatory Mauve SNP
1930979	1930979	1	Subclade IV discriminatory hqSNP
1932331	1933854	22	Subclades II/III/IV discriminatory Mauve SNP	NEIS1948, NEIS1949	groS, groL
1932331	1933854	12	Subclades II/III/IV discriminatory hqSNP	NEIS1948, NEIS1949	groS, groL
1935947	1937351	32	Subclades II/III/IV discriminatory Mauve SNP	NEIS1952, NEIS1953	lysA
1935970	1937351	18	Subclades II/III/IV discriminatory hqSNP	NEIS1952, NEIS1953	lysA
1952676	1958128	124	Homoplasic Mauve SNP	NEIS1964, NEIS1965, NEIS1966, FetA_VR, NEIS1963 (fetA)	fetA
1952676	1953053	3	Homoplasic hqSNP	NEIS1963 (fetA)	fetA
1954475	1954510	3	Homoplasic hqSNP	NEIS1963 (fetA)	fetA
1955383	1955665	15	Subclades II/III/IV discriminatory Mauve SNP	NEIS1964
1956609	1958128	11	Homoplasic hqSNP	NEIS1965, NEIS1966
1976765	1976765	1	Subclades III/IV discriminatory Mauve SNP
1976765	1976765	1	Subclades III/IV disscriminatory hqSNP
1991132	1991273	2	Homoplasic Mauve SNP	NEIS2125, NEIS0904, NEIS1884, NEIS0976, NEIS1008, NEIS1055, NEIS1381, NEIS1993, NEIS0297
1991132	1991132	1	Homoplasic hqSNP
1993796	1993796	1	Homoplasic hqSNP	NEIS1996, NEIS1880, NEIS1574, NEIS0041	comE4
1997192	1997336	5	Homoplasic Mauve SNP	23S_rRNA
1997388	1997566	19	Subclades III/IV discriminatory Mauve SNP
1999791	2001114	176	Subclades III/IV discriminatory Mauve SNP	NEIS1997, NEIS1998	coaD
2001100	2001114	3	Subclades III/IV disscriminatory hqSNP	NEIS1998	coaD
2003029	2003029	1	Subclade IV discriminatory Mauve SNP	NEIS2002
2003029	2003029	1	Subclade IV discriminatory hqSNP	NEIS2002
2006386	2006386	1	Subclade IV discriminatory Mauve SNP
2006386	2006386	1	Subclade IV discriminatory hqSNP
2008616	2008616	1	Homoplasic Mauve SNP
2008616	2008616	1	Homoplasic hqSNP
2017217	2017217	1	Subclade IVa discriminatory hqSNP	NEIS2016
2017217	2017217	1	Subclade IVa discrimintaroy Mauve SNP	NEIS2016
2018399	2018399	1	Homoplasic Mauve SNP
2019424	2019424	1	Subclade IV discriminatory Mauve SNP	NEIS2017	truA
2019424	2019424	1	Subclade IV discriminatory hqSNP	NEIS2017	truA
2022301	2022301	1	Homoplasic Mauve SNP	"porB", NEIS2020 (porB)	porB
2022301	2022301	1	Homoplasic hqSNP	"porB", NEIS2020 (porB)	porB
2023325	2023325	1	Subclade IVa discrimintaroy Mauve SNP
2056058	2056058	1	Subclade IV discriminatory Mauve SNP	NEIS2049
2056058	2056058	1	Subclade IV discriminatory hqSNP	NEIS2049
2083569	2083569	1	Subclades II/III/IV discriminatory Mauve SNP	NEIS2081	tsf
2083569	2083569	1	Subclades II/III/IV discriminatory hqSNP	NEIS2081	tsf
2089889	2090653	8	Subclade II discriminatory hqSNP	NEIS2090 (mafS7)	mafS7
2089889	2090786	27	Subclade II discriminatory Mauve SNP	NEIS2090 (mafS7)	mafS7
2090309	2090433	7	Homoplasic Mauve SNP	NEIS2090 (mafS7)	mafS7
2090309	2090309	1	Homoplasic hqSNP	NEIS2090 (mafS7)	mafS7
2100788	2100788	1	Subclades III/IV discriminatory Mauve SNP	NHBA_peptide, NEIS2109 (nhba)
2100788	2100788	1	Subclades III/IV disscriminatory hqSNP	NHBA_peptide, NEIS2109 (nhba)
2107460	2107460	1	Subclades II/III/IV discriminatory Mauve SNP	NEIS2113
2107460	2107460	1	Subclades II/III/IV discriminatory hqSNP	NEIS2113
2118809	2118809	1	Subclades II/III/IV discriminatory Mauve SNP
2118809	2118809	1	Subclades II/III/IV discriminatory hqSNP
2119321	2119321	1	Homoplasic Mauve SNP	NEIS2125, NEIS0904, NEIS1884, NEIS0976, NEIS1055, NEIS1008, NEIS1381, NEIS1993, NEIS0297
2126887	2126887	1	Subclades III/IV discriminatory Mauve SNP	NEIS2134 (rfaC)	rfaC
2126887	2126887	1	Subclades III/IV disscriminatory hqSNP	NEIS2134 (rfaC)	rfaC
2127340	2127340	1	Subclades II/III/IV discriminatory Mauve SNP	NEIS2134 (rfaC)	rfaC
2127340	2127340	1	Subclades II/III/IV discriminatory hqSNP	NEIS2134 (rfaC)	rfaC
2127728	2127728	1	Subclade IVa discriminatory hqSNP	NEIS2135
2127728	2127728	1	Subclade IVa discrimintaroy Mauve SNP	NEIS2135
2130391	2130391	1	Subclade II discriminatory hqSNP
2130391	2130391	1	Subclade II discriminatory Mauve SNP
2139732	2139732	1	Subclade IVa discriminatory hqSNP	NEIS2148 (pgk)	pgk
2139732	2139732	1	Subclade IVa discrimintaroy Mauve SNP	NEIS2148 (pgk)	pgk
2145272	2145272	1	Subclades II/III/IV discriminatory Mauve SNP	NEIS2153	kdtA, gnd
2145272	2145272	1	Subclades II/III/IV discriminatory hqSNP	NEIS2153	kdtA, gnd
2152275	2157580	55	Subclade IVa discriminatory hqSNP	NEIS0006, NEIS0009, NEIS0008, NEIS0007	metG, glmS
2152275	2157580	221	Subclade IVa discrimintaroy Mauve SNP	NEIS0006, NEIS0009, NEIS0008, NEIS0007	metG, glmS
2154988	2157373	48	Homoplasic Mauve SNP	NEIS0009, NEIS0008	glmS
2155186	2157373	19	Homoplasic hqSNP	NEIS0009, NEIS0008	glmS
2164989	2164989	1	Homoplasic hqSNP	NEIS0015 (glmU)	glmU
2185844	2189802	51	Homoplasic Mauve SNP	NEIS0034, NEIS0035	pilU
2186400	2187429	9	Subclades II/III/IV discriminatory Mauve SNP	NEIS0034
2186455	2189802	24	Homoplasic hqSNP	NEIS0034, NEIS0035	pilU
2186768	2187427	6	Subclades II/III/IV discriminatory hqSNP	NEIS0034
2188434	2188861	2	Subclades II/III/IV discriminatory Mauve SNP	NEIS0034
2188434	2188861	2	Subclades II/III/IV discriminatory hqSNP	NEIS0034
2191017	2191978	14	Homoplasic Mauve SNP	NEIS0036 (pilT1), NEIS0037	pilT
2191017	2191978	9	Homoplasic hqSNP	NEIS0036 (pilT1), NEIS0037	pilT
2191140	2191140	1	Subclade II discriminatory hqSNP	NEIS0036 (pilT1)	pilT
2191140	2191140	1	Subclade II discriminatory Mauve SNP	NEIS0036 (pilT1)	pilT
2194493	2196825	14	Homoplasic Mauve SNP	"16S_rDNA"
